# Supplementary material for: Investigating the Impact of Sample Preparation on Mass Spectrometry-Based Drug-To-Antibody Ratio Determination for Cysteine- and Lysine-Linked Antibody–Drug Conjugates
Source: Antibodies (Basel). 2020 Sep 8;9(3):46. doi: 10.3390/antib9030046 (PMC7551423; doi:10.3390/antib9030046)
Supplement: Supplementary file 1 [file antibodies-09-00046-s001.zip]

Archive with 1 entries (1 files):
- antibodies-833409-supplementary.docx
